# Supplementary material for: Overexpression of CsMIXTA, a Transcription Factor from Cannabis sativa, Increases Glandular Trichome Density in Tobacco Leaves
Source: Plants (Basel). 2022 Jun 6;11(11):1519. doi: 10.3390/plants11111519 (PMC9182785; doi:10.3390/plants11111519)
Supplement: Supplementary file 1 [file plants-11-01519-s001.zip]

Archive with 1 entries (1 files):
- plants-1736329-supplementary.pdf
